# Supplementary material for: Dexamethasone and OLT1177 Cooperate in the Reduction of Melanoma Growth by Inhibiting STAT3 Functions
Source: Cells. 2023 Jan 12;12(2):294. doi: 10.3390/cells12020294 (PMC9856388; doi:10.3390/cells12020294)
Supplement: Supplementary file 1 [file cells-12-00294-s001.zip]

Archive with 1 entries (1 files):
- cells-2158144-supplementary.pdf
